# Supplementary material for: Effects of Circuit Training on Patients with Knee Osteoarthritis: A Systematic Review and Meta-Analysis
Source: Healthcare (Basel). 2022 Oct 15;10(10):2041. doi: 10.3390/healthcare10102041 (PMC9601599; doi:10.3390/healthcare10102041)
Supplement: Supplementary file 1 [file healthcare-10-02041-s001.zip]

Archive with 1 entries (1 files):
- healthcare-1868164-supplementary.pdf
